# Supplementary material for: Disease Aggravation With Age in an Experimental Model of Multiple Sclerosis: Role of Immunosenescence
Source: Aging Cell. 2025 Feb 2;24(5):e14491. doi: 10.1111/acel.14491 (PMC12073911; doi:10.1111/acel.14491)
Supplement: Supplementary file 4 — Table S1. EAE clinical parameters are more severe with age. Table S2. Age‐related changes in T cell differentiation and activation status. Table S3. Age‐related changes in peripheral Th responses and Treg cells. Table S4. Age‐related changes in T cell exhaustion. Table S5. Age‐related changes in senescent T cells. Table S6. Age‐related changes in B cells and activation status. Table S7. Age‐related changes in DCs, neutrophils, and M2 macrophages. Table S8. Age‐related changes in NK and NKT cells. Table S9. Age‐related changes in NK cell maturation. Table S10. Age‐related changes in cytotoxicity of CD8+ T, NKT, and NK cells. Table S11. Age‐related changes in degranulation of CD8+ T, NKT, and NK cells. [file ACEL-24-e14491-s002.xlsx]

## Sheet: T cell differentiation
Population	Young	Aged	P-value	Evolution
CD4+ activated T cells	0 dpi: 8.09 ± 1.25	0 dpi: 18.96 ± 4.02	<0.0001	0.0877
	14 dpi: 9.02 ± 1.32	14 dpi: 16.33 ± 2.76	<0.0001
	28 dpi: 13.42 ± 1.45	28 dpi: 25.31 ± 4.54	<0.0001
CD8+ activated T cells	0 dpi: 7.93 ± 1.12	0 dpi: 9.75 ± 2.85	0.1114	0.7961
	14 dpi: 4.40 ± 0.65	14 dpi: 5.53 ± 0.85	0.0800
	28 dpi: 6.27 ± 0.68	28 dpi: 8.23 ± 1.23	0.0177
CD4+ Tn cells	0 dpi: 17.96 ± 3.29	0 dpi: 8.46 ± 2.58	0.0003	0.4243
	14 dpi: 14.23 ± 2.51	14 dpi: 6.96 ±1.35	0.0048
	28 dpi: 27.62 ± 7.35	28 dpi: 10.79 ± 6.72	<0.0001
CD8+ Tn cells	0 dpi: 4.69 ± 3.02	0 dpi: 0.97 ± 0.29	<0.0001	0.0114
	14 dpi: 7.69 ± 2.56	14 dpi: 6.24 ± 1.28	>0.9999
	28 dpi: 18.24 ± 9.52	28 dpi: 7.63 ± 6.07	0.0025
CD4+ Te cells	0 dpi: 3.17 ± 0.93	0 dpi: 9.53 ± 2.57	<0.0001	0.1838
	14 dpi: 3.35 ± 0.99	14 dpi: 6.77 ± 1.34	0.0192
	28 dpi: 6.96 ± 1.27	28 dpi: 11.94 ± 3.30	0.0002
CD8+ Te cells	0 dpi: 1.05 ± 0.50	0 dpi: 1.77 ± 0.77	0.1977	0.7421
	14 dpi: 0.48 ± 0.21	14 dpi: 0.91 ± 0.52	0.9846
	28 dpi: 1.05 ± 0.22	28 dpi: 1.95 ± 1.37	0.1055
CD4+ Tem cells	0 dpi: 7.26 ± 1.80	0 dpi: 14.69 ± 2.36	<0.0001	0.0038
	14 dpi: 15.06 ± 2.40	14 dpi: 26.04 ± 2.65	<0.0001
	28 dpi: 15.85 ± 1.81	28 dpi: 29.71 ± 3.18	<0.0001
CD8+ Tem cells	0 dpi: 6.87 ± 1.19	0 dpi: 11.99 ± 1.95	0.0002	0.4160
	14 dpi: 4.19 ± 1.07	14 dpi: 7.05 ± 1.81	0.0974
	28 dpi: 3.19 ± 0.41	28 dpi: 7.67 ± 4.14	0.0021
CD4+ Tcm cells	0 dpi: 0.79 ± 0.23	0 dpi: 0.67 ± 0.09	>0.9999	0.0712
	14 dpi: 1.81 ± 0.51	14 dpi: 2.06 ± 1.01	>0.9999
	28 dpi: 4.62 ± 1.27	28 dpi: .29 ± 1.41	0.0277
CD8+ Tcm cells	0 dpi: 2.14 ± 0.87	0 dpi: 1.88 ± 0.56	>0.9999	0.0867
	14 dpi: 1.36 ± 0.26	14 dpi: 2.32 ± 0.86	>0.9999
	28 dpi: 8.65 ± 1.36	28 dpi: 11.35 ± 3.61	0.0221
CD4+ Ttde cells	0 dpi: 0.21 ± 0.06	0 dpi: 0.30 ± 0.07	>0.9999	0.2953
	14 dpi: 0.30 ± 0.16	14 dpi: 0.28 ± 0.19	>0.9999
	28 dpi: 0.72 ± 0.52	28 dpi: 0.50 ± 0.39	0.3896
CD8+ Ttde cells	0 dpi:0.24 ± 0.16	0 dpi: 0.43 ± 0.31	0.8409	0.5254
	14 dpi: 0.34 ± 0.29	14 dpi: 0.50 ± 0.30	>0.9999
	28 dpi: 0.77 ± 0.48	28 dpi: 0.69 ± 0.46	>0.9999

## Sheet: Th responses+Treg cells
Population	Young	Aged	P-value	Evolution
Th1 response	0 dpi: 6.22 ± 1.78	0 dpi: 17.20 ± 7.47	<0.0001	0.5557
	14 dpi: 5.66 ± 1.35	14 dpi: 16.31 ± 3.75	0.0003
	28 dpi: 6.30 ± 1.50	28 dpi: 14.11 ± 4.40	0.0045
Th2 response	0 dpi: 0.23 ± 0.08	0 dpi: 0.87 ± 0.52	0.0039	0.4494
	14 dpi: 0.51 ± 0.17	14 dpi: 1.01 ± 0.39	0.0720
	28 dpi: 0.47 ± 0.10	28 dpi: 1.34 ± 0.52	0.0003
Th17 response	0 dpi: 0.12 ± 0.05	0 dpi: 0.22 ± 0.05	>0.9999	0.0179
	14 dpi: 1.53 ± 0.36	14 dpi: 2.69 ± 1.18	0.0004
	28 dpi: 0.93 ± 0.13	28 dpi: 1.28 ± 0.22	0.5366
Treg response	0 dpi: 1.19 ± 0.54	0 dpi: 2.62 ± 1.32	>0.9999	0.0121
	14 dpi: 2.59 ± 0.64	14 dpi: 21.90 ± 21.87	0.0007
	28 dpi: 2.54 ± 0.32	28 dpi: 4.36 ± 0.53	>0.9999
Th1/Th17 ratio	0 dpi: 58.22 ± 14.24	0 dpi: 83.44 ± 40.29	0.2492	0.6071
	14 dpi:3.75 ± 0.67	14 dpi: 6.89 ± 3.11	0.0239
	28 dpi: 6.74 ± 1.02	28 dpi: 11.41 ± 4.11	0.0394
Th1/Treg ratio	0 dpi: 5.65 ± 1.58	0 dpi: 6.99 ± 2.13	>0.9999	0.0370
	14 dpi: 2.29 ± 0.78	14 dpi: 1.64 ± 1.12	0.0674
	28 dpi: 2.48 ± 0.48	28 dpi: 3.25 ± 1.00	>0.9999
Th17/Treg ratio	0 dpi: 0.10 ± 0.03	0 dpi: 0.10 ± 0.05	>0.9999	0.0078
	14 dpi: 0.62 ± 0.17	14 dpi: 0.25 ± 0.19	0.0002
	28 dpi: 0.37 ± 0.05	28 dpi: 0.30 ± 0.05	>0.9999
Th1/Th2 ratio	0 dpi:29.03 ± 8.31	0 dpi: 22.90 ± 8.23	0.6389	0.1119
	14 dpi: 12.20 ± 4.51	14 dpi: 18.46 ± 8.97	0.3841
	28 dpi: 13.77 ± 4.25	28 dpi: 12.33 ± 7.05	>0.9999
Treg cells	0 dpi: 6.73 ± 1.43	0 dpi: 5.73 ± 1.72	>0.9999	0.3878
	14 dpi: 9.19 ± 1.30	14 dpi: 10.00 ± 4.20	>0.9999
	28 dpi: 14.77 ± 2.68	28 dpi: 14.71 ± 3.31	0.9522
Highly suppressive Treg cells	0 dpi: 83.07 ± 3.15	0 dpi: 92.56 ± 2.38	<0.0001	0.0008
	14 dpi: 84.90 ± 3.30	14 dpi: 91.34 ± 2.16	<0.0001
	28 dpi: 93.76 ± 1.40	28 dpi: 95.97 ± 0.95	0.2817

## Sheet: T cell exhaustion
Population	Young	Aged	P-value	Evolution
PD-1+CD4+ Te cells	0 dpi: 7.45 ± 2.30	0 dpi: 25.74 ± 8.81	<0.0001	0.5677
	14 dpi: 12.45 ± 2.55	14 dpi: 32.24 ± 6.92	<0.0001
	28 dpi: 12.76 ± 1.81	28 dpi: 27.96 ± 6.02	<0.0001
LAG-3+CD4+ Te cells	0 dpi: 4.22 ± 2.64	0 dpi: 8.05 ± 3.86	0.0143	0.2423
	14 dpi: 4.36 ± 1.59	14 dpi: 5.00 ± 1.35	>0.9999
	28 dpi: 1.01 ± 0.59	28 dpi: 4.39 ± 3.17	0.0359
TIM-3+CD4+ Te cells	0 dpi: 0.76 ± 0.27	0 dpi: 1.37 ± 0.32	0.1546	0.6925
	14 dpi: 2.02 ± 0.57	14 dpi: 2.23 ± 1.02	>0.9999
	28 dpi: 1.79 ± 0.36	28 dpi: 2.28 ± 0.82	0.4405
PD-1+CD8+ Te cells	0 dpi: 2.42 ± 1.38	0 dpi: 9.63 ± 10.92	0.0286	0.6202
	14 dpi: 1.96 ± 1.12	14 dpi: 5.92 ± 2.46	0.6017
	28 dpi: 1.33 ± 0.13	28 dpi: 5.20 ± 4.04	0.5475
LAG-3+CD8+ Te cells	0 dpi: 1.31 ± 0.77	0 dpi: 2.45 ± 1.83	0.5955	0.0398
	14 dpi: 3.26 ± 2.51	14 dpi: 1.56 ± 0.77	0.3139
	28 dpi: 1.35 ± 0.61	28 dpi: 3.04 ± 2.55	0.1777
TIM-3+CD8+ Te cells	0 dpi: 0.53 ± 0.23	0 dpi: 0.77 ± 0.53	>0.9999	0.3797
	14 dpi: 0.59 ± 0.31	14 dpi: 0.44 ± 0.11	>0.9999
	28 dpi: 0.42 ± 0.13	28 dpi: 0.86 ± 1.05	0.4111

## Sheet: Senescent T cells
Population	Young	Aged	P-value	Evolution
CD28-CD4+ T cells	0 dpi: 30.08 ± 2.50	0 dpi: 35.87 ± 2.44	0.5176	0.0697
	14 dpi: 38.64 ± 5.10	14 dpi: 35.64 ± 3.95	>0.9999
	28 dpi: 52.21 ± 9.56	28 dpi: 44.03 ± 15.58	0.1713
CD28-CD8+ T cells	0 dpi: 39.73 ± 5.48	0 dpi: 32.54 ± 6.95	0.2055	0.0215
	14 dpi: 25.28 ± 12.80	14 dpi: 33.91 ± 8.47	0.1866
	28 dpi: 61.18 ± 5.23	28 dpi: 55.10 ± 5.68	0.3629
NKG2D+CD4+ T cells	0 dpi: 3.30 ± 0.65	0 dpi: 2.50 ± 0.82	>0.9999	0.5255
	14 dpi: 3.86 ± 1.66	14 dpi: 2.74 ± 0.78	0.8980
	28 dpi: 4.44 ± 1.72	28 dpi: 4.78 ± 3.35	>0.9999
NKG2D+CD8+ T cells	0 dpi: 3.90 ± 1.97	0 dpi: 6.48 ± 3.40	0.1778	0.0261
	14 dpi: 7.59 ± 4.22	14 dpi: 4.53 ± 2.56	0.1689
	28 dpi: 3.93 ± 1.76	28 dpi: 5.22 ± 0.87	>0.9999

## Sheet: B cells
Population	Young	Aged	P-value	Evolution
B cells	0 dpi: 35.54 ± 11.26	0 dpi: 40.38 ± 8.23	0.2417	0.4067
	14 dpi: 31.91 ± 2.87	14 dpi: 37.74 ± 2.73	0.2224
	28 dpi: 58.04 ± 2.78	28 dpi: 56.07 ± 11.35	0.6569
Activated B cells	0 dpi: 4.48 ± 0.69	0 dpi: 5.32 ± 0.73	0.1990	0.7889
	14 dpi: 33.62 ± 6.08	14 dpi: 40.51 ± 6.43	0.2296
	28 dpi: 7.79 ± 1.56	28 dpi: 10.18 ± 2.64	0.0345
B1 cells	0 dpi: 10.34 ± 2.73	0 dpi: 9.87 ± 2.42	>0.9999	0.4662
	14 dpi: 4.14 ± 1.32	14 dpi: 3.41 ± 0.65	>0.9999
	28 dpi: 6.65 ± 3.67	28 dpi: 4.05 ± 1.94	0.1635
B2 cells	0 dpi: 89.67 ± 2.73	0 dpi: 90.14 ± 2.42	>0.9999	0.4771
	14 dpi: 95.86 ± 1.32	14 dpi: 96.59 ± 0.65	>0.9999
	28 dpi: 93.35 ± 3.87	28 dpi: 95.95 ± 1.94	0.1580
Breg cells	0 dpi: 2.01 ± 0.76	0 dpi: 1.71 ± 0.62	>0.9999	0.7780
	14 dpi: 5.30 ± 1.85	14 dpi: 5.65 ± 2.03	>0.9999
	28 dpi: 6.45 ± 3.12	28 dpi: 5.58 ± 2.69	>0.9999
Plasma B cells	0 dpi: 2.56 ± 1.57	0 dpi: 1.33 ± 0.59	0.1494	0.0903
	14 dpi: 0.42 ± 0.08	14 dpi: 0.90 ± 1.09	0.6681
	28 dpi: 1.86 ± 0.87	28 dpi: 1.69 ± 0.96	>0.9999
MHC-II+ B cells	0 dpi: 97.74 ± 0.61	0 dpi: 98.85 ± 0.49	0.0006	0.0157
	14 dpi: 97.54 ± 0.48	14 dpi: 98.35 ± 0.68	0.0376
	28 dpi: 98.95 ± 0.22	28 dpi: 98.89 ± 0.55	>0.9999
IgM+ memory B cells	0 dpi: 38.91 ± 3.76	0 dpi: 17.47 ± 5.58	0.0011	0.3115
	14 dpi: 31.54 ± 9.70	14 dpi: 19.45 ± 3.99	0.1884
	28 dpi: 48.05 ± 20.96	28 dpi: 38.33 ± 13.2	0.3219
IgG1+ memory B cells	0 dpi: 3.16 ± 0.85	0 dpi: 2.15 ± 1.25	0.2101	0.2059
	14 dpi: 4.86 ± 2.92	14 dpi: 5.48 ± 2.69	>0.9999
	28 dpi: 5.91 ± 4.40	28 dpi: 5.58 ± 2.02	>0.9999

## Sheet: DCs+neutrophils+M2 macrophages
Population	Young	Aged	P-value	Evolution
lymphoid DCs	0 dpi: 1.69 ± 0.60	0 dpi: 2.00 ± 0.79	0.8343	0.0780
	14 dpi: 0.40 ± 0.10	14 dpi: 0.47 ± 0.12	>0.9999
	28 dpi: 0.75 ± 0.13	28 dpi: 0.57 ± 0.19	0.2169
myeloid DCs	0 dpi: 6.45 ± 2.29	0 dpi: 7.49 ± 2.59	>0.9999	0.0094
	14 dpi: 1.11 ± 0.38	14 dpi: 1.48 ± 0.63	0.5841
	28 dpi: 3.65 ± 0.68	28 dpi: 2.20 ± 0.50	0.0202
plasmacytoid DCs	0 dpi: 0.25 ± 0.14	0 dpi: 0.11 ± 0.06	0.0265	0.3565
	14 dpi: 0.18 ± 0.09	14 dpi: 0.11 ± 0.07	0.1999
	28 dpi: 0.39 ± 0.10	28 dpi: 0.35 ± 0.20	>0.9999
neutrophils	0 dpi: 5.42 ± 4.01	0 dpi: 3.49 ± 1.09	>0.9999	0.7144
	14 dpi: 32.45 ± 6.23	14 dpi: 30.10 ± 8.32	0.2729
	28 dpi: 15.52 ± 5.97	28 dpi: 19.84 ± 11.25	0.6661
M2 macrophages	0 dpi: 8.33 ± 2.29	0 dpi: 7.08 ± 2.07	0.4726	0.3385
	14 dpi: 2.62 ± 0.91	14 dpi: 1.97 ± 1.01	>0.9999
	28 dpi: 3.38 ± 1.11	28 dpi: 2.57 ± 0.89	>0.9999

## Sheet: NK and NKT cells
Population	Young	Aged	P-value	Evolution
NK cells	0 dpi: 1.99 ± 0.88	0 dpi: 0.85 ± 0.14	<0.0001	0.0573
	14 dpi: 1.82 ± 0.43	14 dpi: 1.19 ± 0.19	0.0837
	28 dpi: 2.31 ± 0.46	28 dpi: 1.53 ± 0.34	0.0098
NKT cells	0 dpi: 1.07 ± 0.25	0 dpi: 1.51 ± 0.30	0.0090	0.0388
	14 dpi: 1.31 ± 0.17	14 dpi: 1.24 ± 0.09	>0.9999
	28 dpi: 1.33 ± 0.37	28 dpi: 1.75 ± 0.35	0.0234
Activated NK cells	0 dpi: 8.92 ± 1.29	0 dpi: 14.83 ± 2.95	<0.0001	0.2155
	14 dpi: 4.51 ± 1.21	14 dpi: 8.70 ± 1.74	<0.0001
	28 dpi: 16.16 ± 2.61	28 dpi: 23.92 ± 3.93	0.0033
Activated NKT cells	0 dpi: 51.82 ± 6.24	0 dpi: 40.14 ± 8.20	0.0073	0.0938
	14 dpi: 28.94 ± 6.24	14 dpi: 29.47 ± 5.28	>0.9999
	28 dpi: 52.75 ± 4.63	28 dpi: 47.56 ± 10.93	0.5659
CD62L+ NK cells	0 dpi: 86.63 ± 4.21	0 dpi: 60.72 ± 7.93	<0.0001	0.0095
	14 dpi: 74.28 ± 5.12	14 dpi: 61.31 ± 7.92	0.0173
	28 dpi: 52.99 ± 9.74	28 dpi: 43.83 ± 8.80	0.0612
CD62L+ NKT cells	0 dpi: 24.01 ± 4.16	0 dpi: 15.37 ± 5.36	0.0005	0.0005
	14 dpi: 14.98 ± 4.60	14 dpi: 16.81 ± 5.03	>0.9999
	28 dpi: 8.04 ± 2.03	28 dpi: 11.25 ± 3.35	0.3953

## Sheet: NK cell maturation
Population	Young	Aged	P-value	Evolution
CD27- immature	0 dpi: 5.27 ± 2.04	0 dpi: 14.66 ± 3.77	<0.0001	0.0138
NK cells	14 dpi: 7.49 ± 3.47	14 dpi: 10.77 ± 4.17	0.3247
	28 dpi: 11.09 ± 3.29	28 dpi: 13.55 ± 3.63	0.4637
CD27+ immature	0 dpi: 12.46 ± 2.39	0 dpi: 36.92 ± 5.10	<0.0001	0.0008
NK cells	14 dpi: 13.22 ± 2.05	14 dpi: 26.26 ± 3.23	<0.0001
	28 dpi: 15.22 ± 3.26	28 dpi: 30.71 ± 5.62	<0.0001
M1 NK cells	0 dpi: 16.60 ± 4.04	0 dpi: 10.91 ± 1.76	<0.0001	<0.0001
	14 dpi: 7.29 ± 1.14	14 dpi: 11.35 ± 2.61	0.0157
	28 dpi: 6.70 ± 1.61	28 dpi: 8.29 ± 1.64	0.5448
M2 NK cells	0 dpi: 4.46 ± 1.58	0 dpi: 2.05 ± 0.89	0.7407	<0.0001
	14 dpi: 3.73 ± 1.74	14 dpi: 2.08 ± 1.05	>0.9999
	28 dpi: 44.77 ± 5.09	28 dpi: 29.42 ± 7.69	<0.0001

## Sheet: Cytotoxicity
Population	Young	Aged	P-value	Evolution
Prf+CD8+ T cells	0 dpi: 50.16 ± 8.21	0 dpi: 55.34 ± 6.71	0.9895	0.0209
	14 dpi: 34.17 ± 6.60	14 dpi: 15.19 ± 12.31	0.0500
	28 dpi: 59.31 ± 10.73	28 dpi: 46.71 ± 12.48	0.0818
GzmB+CD8+ T cells	0 dpi: 49.52 ± 5.98	0 dpi: 53.73 ± 5.75	>0.9999	0.0321
	14 dpi: 37.23 ± 9.64	14 dpi: 20.44 ± 12.58	0.0610
	28 dpi: 35.45 ± 9.33	28 dpi: 24.60 ± 7.52	0.1138
Prf+ NKT cells	0 dpi: 51.22 ± 15.31	0 dpi: 76.27 ± 6.93	0.0082	0.0085
	14 dpi: 35.92 ± 15.74	14 dpi: 24.51 ± 19.02	>0.9999
	28 dpi: 59.20 ± 16.45	28 dpi: 50.94 ± 14.98	0.9441
GzmB+ NKT cells	0 dpi: 30.31 ± 5.87	0 dpi: 44.17 ± 11.05	0.0563	0.0292
	14 dpi: 28.79 ± 8.41	14 dpi: 19.52 ± 12.19	>0.9999
	28 dpi: 44.26 ± 11.00	28 dpi: 37.16 ± 8.43	0.7020
Prf+ NK cells	0 dpi: 97.13 ± 1.12	0 dpi: 97.06 ± 0.88	>0.9999	0.0669
	14 dpi: 89.71 ± 6.26	14 dpi: 77.32 ± 9.88	0.1005
	28 dpi: 94.68 ± 3.82	28 dpi: 85.16 ± 6.25	0.0102
GzmB+ NK cells	0 dpi: 77.82 ± 5.05	0 dpi: 78.61 ± 6.70	>0.9999	0.0699
	14 dpi: 67.97 ± 15.92	14 dpi: 43.61 ± 18.76	0.3173
	28 dpi: 80.27 ± 8.93	28 dpi: 58.59 ± 8.23	0.0101

## Sheet: Degranulation
Population	Young	Aged	P-value	Evolution
Degranulating CD8+ T cells	0 dpi: 69.27 ± 5.85	0 dpi:76.92 ± 12.15	0.1435	0.8814
	14 dpi: 78.35 ± 7.74	14 dpi: 91.22 ± 1.68	0.0403
	28 dpi: 66.55 ± 7.43	28 dpi: 76.79 ± 4.94	0.0464
Degranulating NKT cells	0 dpi: 63.75 ± 6.61	0 dpi: 66.09 ± 9.75	1.0000	0.0422
	14 dpi: 70.15 ± 11.62	14 dpi: 84.85 ± 5.05	0.0917
	28 dpi: 69.23 ± 10.53	28 dpi: 76.33 ± 2.80	0.0055
Degranulating NK cells	0 dpi: 91.65 ± 2.52	0 dpi: 91.31 ± 3.17	1.0000	0.0743
	14 dpi: 88.85 ± 5.56	14 dpi: 94.27 ± 2.33	0.0013
	28 dpi: 75.54 ± 5.00	28 dpi: 82.75 ± 2.34	0.3878
