# Supplementary material for: Disease Aggravation With Age in an Experimental Model of Multiple Sclerosis: Role of Immunosenescence
Source: Aging Cell. 2025 Feb 2;24(5):e14491. doi: 10.1111/acel.14491 (PMC12073911; doi:10.1111/acel.14491)
Supplement: Supplementary file 5 — Table S12. Age‐related changes in DEGs from the basal to the inflammatory phase of EAE. Table S13. Age‐related changes in DEGs from the inflammatory to the chronic phase of EAE. Table S14. Age‐related changes in pathways from the basal to the inflammatory phase of EAE. Table S15. Age‐related changes in pathways from the inflammatory to the chronic phase of EAE. Table S16. Age‐related changes in transcription factors from the basal to the inflammatory phase of EAE. Table S17. Age‐related changes in transcription factors from the inflammatory to the chronic phase of EAE. [file ACEL-24-e14491-s004.xlsx]

## Sheet: DEGs from basal to 14 dpi
Gene ID	Symbol	Name	Log2 FC	-Log10 P adj	P adj
404711	Ighg2c	immunoglobulin heavy constant gamma 2C	-3.5745	1.9536	0.0111
16016	Ighg2b	immunoglobulin heavy constant gamma 2B	-3.2624	1.7757	0.0168
100503605	Hbb-bs	hemoglobin, beta adult s chain	-3.015	1.3595	0.0437
780956	Ighv1-63	immunoglobulin heavy variable V1-63	-2.4964	1.3595	0.0437
102436	Lars2	leucyl-tRNA synthetase, mitochondrial	-2.2716	1.7757	0.0168
106389	Eaf2	ELL associated factor 2	-2.1137	1.4577	0.0349
102639045	Gm15564	predicted gene 15564	-2.0944	1.4105	0.0389
319178	H2bc3	H2B clustered histone 3	-1.8553	1.4808	0.0331
629871	Ighv1-18	immunoglobulin heavy variable V1-18	-1.8111	1.3044	0.0496
16069	Jchain	immunoglobulin joining chain	-1.736	1.8291	0.0148
14229	Fkbp5	FK506 binding protein 5	-1.6283	1.4105	0.0389
382137	Fdxacb1	ferredoxin-fold anticodon binding domain containing 1	-1.5673	1.775	0.0168
22759	Zfp97	zinc finger protein 97	-1.2472	1.3595	0.0437
667865	Igkv6-17	immunoglobulin kappa variable 6-17	-1.2422	1.5071	0.0311
74645	Tent5c	terminal nucleotidyltransferase 5C	-1.1573	1.4231	0.0377
227835	Gtdc1	glycosyltransferase-like domain containing 1	-1.08	1.775	0.0168
14151	Fech	ferrochelatase	-0.9922	1.3595	0.0437
234309	Cbr4	carbonyl reductase 4	-0.9763	1.3494	0.0447
70361	Lman1	lectin, mannose-binding, 1	-0.9587	1.7757	0.0168
60599	Trp53inp1	transformation related protein 53 inducible nuclear protein 1	-0.95	1.3595	0.0437
231327	Ppat	phosphoribosyl pyrophosphate amidotransferase	-0.9413	1.9918	0.0102
66949	Trim59	tripartite motif-containing 59	-0.9262	1.8291	0.0148
218441	Zfyve16	zinc finger, FYVE domain containing 16	-0.9136	1.3595	0.0437
22433	Xbp1	X-box binding protein 1	-0.9009	1.4105	0.0389
22027	Hsp90b1	heat shock protein 90, beta (Grp94), member 1	-0.8695	1.7757	0.0168
78586	Srbd1	S1 RNA binding domain 1	-0.8642	1.3595	0.0437
23986	Eci2	enoyl-Coenzyme A delta isomerase 2	-0.8625	1.3595	0.0437
22688	Zfp26	zinc finger protein 26	-0.8605	1.3494	0.0447
66687	Tbc1d15	TBC1 domain family, member 15	-0.8553	1.6685	0.0215
67141	Fbxo5	F-box protein 5	-0.8552	1.3494	0.0447
73274	Gpbp1	GC-rich promoter binding protein 1	-0.8337	1.7757	0.0168
631624	Gm7072	predicted gene 7072	-0.8329	1.5825	0.0261
53618	Fut8	fucosyltransferase 8	-0.8141	1.3734	0.0423
104348	Zfp120	zinc finger protein 120	-0.8072	1.3595	0.0437
106200	Txndc11	thioredoxin domain containing 11	-0.8062	2.0778	0.0084
627049	Zfp800	zinc finger protein 800	-0.7939	1.3494	0.0447
242362	Manea	mannosidase, endo-alpha	-0.7878	1.399	0.0399
74360	Cep57	centrosomal protein 57	-0.7796	1.3786	0.0418
68145	Etaa1	Ewing tumor-associated antigen 1	-0.771	1.4808	0.0331
11938	Atp2a2	ATPase, Ca++ transporting, cardiac muscle, slow twitch 2	-0.7684	1.399	0.0399
76890	Memo1	mediator of cell motility 1	-0.7663	1.3975	0.04
67075	Magt1	magnesium transporter 1	-0.7603	1.3786	0.0418
73825	Ppp1r21	protein phosphatase 1, regulatory subunit 21	-0.7521	1.4518	0.0353
108150	Galnt7	polypeptide N-acetylgalactosaminyltransferase 7	-0.7441	1.399	0.0399
73389	Hbp1	high mobility group box transcription factor 1	-0.7431	1.3595	0.0437
56397	Morf4l2	mortality factor 4 like 2	-0.7427	1.399	0.0399
67456	Ergic2	ERGIC and golgi 2	-0.7426	1.7994	0.0159
74840	Manf	mesencephalic astrocyte-derived neurotrophic factor	-0.7337	1.3786	0.0418
226499	Odr4	odr4 GPCR localisation factor homolog	-0.7196	1.5684	0.027
67487	Dhx40	DEAH (Asp-Glu-Ala-His) box polypeptide 40	-0.7131	0.1399	0.0399
216742	Fnip1	folliculin interacting protein 1	-0.7082	1.3734	0.0423
109905	Rap1a	RAS-related protein 1a	-0.6942	1.3811	0.0416
20660	Sorl1	sortilin-related receptor, LDLR class A repeats-containing	-0.6837	1.7757	0.0168
101739	Psip1	PC4 and SFRS1 interacting protein 1	-0.6782	1.33	0.0468
67059	Ola1	Obg-like ATPase 1	-0.6733	1.775	0.0168
67204	Eif2s2	eukaryotic translation initiation factor 2, subunit 2 (beta)	-0.6485	1.3882	0.0409
60532	Wtap	WT1 associating protein	-0.646	1.6158	0.0242
11909	Atf2	activating transcription factor 2	-0.6288	1.3595	0.0437
12177	Bnip3l	BCL2/adenovirus E1B interacting protein 3-like	-0.6235	1.3671	0.0429
94212	Pag1	phosphoprotein associated with glycosphingolipid microdomains 1	-0.6193	1.7429	0.0181
66266	Eapp	E2F-associated phosphoprotein	-0.6162	1.399	0.0399
20338	Sel1l	sel-1 suppressor of lin-12-like (C. elegans)	-0.6127	1.4808	0.0331
12946	Cr1l	complement component (3b/4b) receptor 1-like	-0.6052	1.5684	0.027
20104	Rps6	ribosomal protein S6	-0.6043	1.3786	0.0418
67952	Tomm20	translocase of outer mitochondrial membrane 20	-0.5959	1.3786	0.0418
170755	Sgk3	serum/glucocorticoid regulated kinase 3	-0.5898	1.399	0.0399
19170	Psmb1	proteasome (prosome, macropain) subunit, beta type 1	-0.5883	1.399	0.0399
269587	Epb41	erythrocyte membrane protein band 4.1	-0.58	1.3734	0.0423
13627	Eef1a1	eukaryotic translation elongation factor 1 alpha 1	-0.5781	1.3734	0.0423
52036	Ppp6r3	protein phosphatase 6, regulatory subunit 3	-0.5777	1.3528	0.0444
21917	Tmpo	thymopoietin	-0.5752	1.4105	0.0389
77128	Crebrf	CREB3 regulatory factor	-0.5662	1.3799	0.0417
66055	Sf3b6	splicing factor 3B, subunit 6	-0.5618	1.399	0.0399
217039	Ggnbp2	gametogenetin binding protein 2	-0.5516	1.3634	0.0433
11933	Atp1b3	ATPase, Na+/K+ transporting, beta 3 polypeptide	-0.5512	1.3671	0.0429
66248	Alg5	asparagine-linked glycosylation 5 (dolichyl-phosphate beta-glucosyltransferase)	-0.551	1.3634	0.0433
19877	Rock1	Rho-associated coiled-coil containing protein kinase 1	-0.5473	1.3031	0.0498
100715	Tent2	terminal nucleotidyltransferase 2	-0.5458	1.3595	0.0437
67276	Eri1	exoribonuclease 1	-0.5439	1.426	0.0375
67006	Cisd2	CDGSH iron sulfur domain 2	-0.5431	1.3024	0.0498
107435	Hat1	histone aminotransferase 1	-0.5413	1.3595	0.0437
14852	Gspt1	G1 to S phase transition 1	-0.5399	1.3595	0.0437
54673	Sh3glb1	SH3-domain GRB2-like B1 (endophilin)	-0.5359	1.3595	0.0437
223601	Cyrib	CYFIP related Rac1 interactor B	-0.5261	1.3595	0.0437
26440	Psma1	proteasome subunit alpha 1	-0.5235	1.3595	0.0437
67345	Herc4	hect domain and RLD 4	-0.5213	1.3595	0.0437
98221	Eif3m	eukaryotic translation initiation factor 3, subunit M	-0.5195	1.4105	0.0389
67958	U2surp	U2 snRNP-associated SURP domain containing	-0.505	1.3786	0.0418
26430	Parg	poly (ADP-ribose) glycohydrolase	-0.5047	1.399	0.0399
12469	Cct8	chaperonin containing Tcp1, subunit 8 (theta)	-0.4993	1.3634	0.0433
52830	Pnrc2	proline-rich nuclear receptor coactivator 2	-0.4984	1.3619	0.0435
24109	Ubl3	ubiquitin-like 3	-0.4953	1.775	0.0168
28146	Serp1	stress-associated endoplasmic reticulum protein 1	-0.4809	1.399	0.0399
16648	Kpna3	karyopherin (importin) alpha 3	-0.4804	1.3811	0.0416
106205	Zc3h7a	zinc finger CCCH type containing 7 A	-0.4766	1.3251	0.0473
54208	Arl6ip1	ADP-ribosylation factor-like 6 interacting protein 1	-0.4757	1.3065	0.0494
53312	Nub1	negative regulator of ubiquitin-like proteins 1	-0.4704	1.775	0.0168
68083	Pak1ip1	PAK1 interacting protein 1	-0.469	1.3595	0.0437
14815	Nr3c1	nuclear receptor subfamily 3, group C, member 1	-0.469	1.3671	0.0429
80913	Pum2	pumilio RNA-binding family member 2	-0.462	1.3372	0.046
53332	Mtmr1	myotubularin related protein 1	-0.459	1.3671	0.0429
16452	Jak2	Janus kinase 2	-0.4378	1.3595	0.0437
17184	Matr3	matrin 3	-0.4336	1.4577	0.0349
100037258	Dnajc3	DnaJ heat shock protein family (Hsp40) member C3	-0.4328	1.3671	0.0429
252870	Usp7	ubiquitin specific peptidase 7	-0.4272	1.3641	0.0432
12417	Cbx3	chromobox 3	-0.4232	1.3595	0.0437
26943	Serinc3	serine incorporator 3	-0.4227	1.5684	0.027
18242	Oat	ornithine aminotransferase	-0.4186	1.3619	0.0435
13858	Eps15	epidermal growth factor receptor pathway substrate 15	-0.417	1.3734	0.0423
53872	Caprin1	cell cycle associated protein 1	-0.4161	1.3595	0.0437
53605	Nap1l1	nucleosome assembly protein 1-like 1	-0.3977	1.3671	0.0429
14569	Gdi2	guanosine diphosphate (GDP) dissociation inhibitor 2	-0.3244	1.3044	0.0496
20586	Smarca4	SWI/SNF related, matrix associated, actin dependent regulator of chromatin, subfamily a, member 4	0.3181	1.4808	0.0331
242687	Wasf2	WASP family, member 2	0.3245	1.3065	0.0494
27360	Add3	adducin 3 (gamma)	0.3259	1.3312	0.0466
226652	Arhgap30	Rho GTPase activating protein 30	0.3925	1.399	0.0399
20788	Srebf2	sterol regulatory element binding factor 2	0.4273	1.3595	0.0437
68196	Hsbp1	heat shock factor binding protein 1	0.4282	1.4105	0.0389
68094	Smarcc2	SWI/SNF related, matrix associated, actin dependent regulator of chromatin, subfamily c, member 2	0.436	1.5235	0.03
26921	Map4k4	mitogen-activated protein kinase kinase kinase kinase 4	0.4385	1.3595	0.0437
20467	Sin3b	transcriptional regulator, SIN3B (yeast)	0.4427	1.3595	0.0437
140580	Elmo1	engulfment and cell motility 1	0.4453	1.775	0.0168
171580	Mical1	microtubule associated monooxygenase, calponin and LIM domain containing 1	0.4517	1.399	0.0399
16969	Zbtb7a	zinc finger and BTB domain containing 7a	0.4572	1.399	0.0399
100039940	Gm12715	actin, gamma, cytoplasmic 1 pseudogene	0.4577	1.3364	0.0461
13854	Epn1	epsin 1	0.4628	1.5488	0.0283
20868	Stk10	serine/threonine kinase 10	0.4639	1.7757	0.0168
503610	Zdhhc18	zinc finger, DHHC domain containing 18	0.4868	1.3595	0.0437
75234	Rnf19b	ring finger protein 19B	0.4974	1.3374	0.046
319748	Zfp865	zinc finger protein 865	0.5046	1.5025	0.0314
16562	Kif1c	kinesin family member 1C	0.5071	1.3786	0.0418
12616	Cenpb	centromere protein B	0.5126	1.3233	0.0475
20222	Sf3a2	splicing factor 3a, subunit 2	0.5136	1.3494	0.0447
66306	Fam53c	family with sequence similarity 53, member C	0.5149	1.8291	0.0148
26412	Map4k2	mitogen-activated protein kinase kinase kinase kinase 2	0.5215	1.3671	0.0429
16468	Jarid2	jumonji, AT rich interactive domain 2	0.5291	1.8171	0.0152
17261	Mef2d	myocyte enhancer factor 2D	0.5379	1.775	0.0168
71722	Cic	capicua transcriptional repressor	0.5424	1.3065	0.0494
237615	Ankrd52	ankyrin repeat domain 52	0.5497	1.3494	0.0447
229534	Pbxip1	pre B cell leukemia transcription factor interacting protein 1	0.5508	1.3595	0.0437
216157	Tmem259	transmembrane protein 259	0.5526	1.3671	0.0429
227449	Zcchc2	zinc finger, CCHC domain containing 2	0.5535	1.3406	0.0456
21652	Phf1	PHD finger protein 1	0.5554	1.3811	0.0416
68750	Rreb1	ras responsive element binding protein 1	0.5569	1.4981	0.0318
208266	Dot1l	DOT1-like, histone H3 methyltransferase (S. cerevisiae)	0.559	1.775	0.0168
110521	Hivep1	human immunodeficiency virus type I enhancer binding protein 1	0.5597	1.7757	0.0168
208043	Setd1b	SET domain containing 1B	0.5608	1.3786	0.0418
20286	Zc3h7b	zinc finger CCCH type containing 7B	0.568	1.9044	0.0125
270058	Map1s	microtubule-associated protein 1S	0.5696	1.3671	0.0429
57259	Tob2	transducer of ERBB2, 2	0.5706	1.3595	0.0437
20544	Slc9a1	solute carrier family 9 (sodium/hydrogen exchanger), member 1	0.5798	1.775	0.0168
13660	Ehd1	EH-domain containing 1	0.5825	1.8171	0.0152
11666	Abcd1	ATP-binding cassette, sub-family D (ALD), member 1	0.59	1.8171	0.0152
270110	Irf2bp2	interferon regulatory factor 2 binding protein 2	0.5939	1.3811	0.0416
232798	Leng8	leukocyte receptor cluster (LRC) member 8	0.5978	1.3734	0.0423
13544	Dvl3	dishevelled segment polarity protein 3	0.5989	1.3671	0.0429
76448	Ppp1r18	protein phosphatase 1, regulatory subunit 18	0.604	1.9918	0.0102
238317	Mideas	mitotic deacetylase associated SANT domain protein	0.6078	1.3671	0.0429
100043712	Gm9844	thymosin, beta 10 pseudogene	0.6114	1.3634	0.0433
12915	Atf6b	activating transcription factor 6 beta	0.6136	1.3671	0.0429
74343	Crtc2	CREB regulated transcription coactivator 2	0.6256	2.0778	0.0084
52521	Zfp622	zinc finger protein 622	0.6321	1.399	0.0399
71966	Nkiras2	NFKB inhibitor interacting Ras-like protein 2	0.6322	1.5818	0.0262
108960	Irak2	interleukin-1 receptor-associated kinase 2	0.6407	1.6549	0.0221
382034	Gse1	genetic suppressor element 1, coiled-coil protein	0.6454	1.478	0.0333
60611	Foxj2	forkhead box J2	0.6574	2.0778	0.0084
544800	Gm12346	heat shock protein 1, alpha pseudogene	0.6589	1.7429	0.0181
101869	Unc45a	unc-45 myosin chaperone A	0.6592	1.3811	0.0416
21803	Tgfb1	transforming growth factor, beta 1	0.6609	2.0778	0.0084
622901	Gm6368	heat shock protein 90 alpha (cytosolic), class B member 1 pseudogene	0.6615	1.3734	0.0423
16859	Lgals9	lectin, galactose binding, soluble 9	0.6656	1.5729	0.0267
20807	Srf	serum response factor	0.6745	1.8171	0.0152
74198	Dtx2	deltex 2, E3 ubiquitin ligase	0.679	1.3065	0.0494
102636339	Gm16005	predicted gene 16005	0.6967	1.399	0.0399
70625	Med26	mediator complex subunit 26	0.699	1.3494	0.0447
52915	Zmiz2	zinc finger, MIZ-type containing 2	0.7054	1.7757	0.0168
22318	Vamp2	vesicle-associated membrane protein 2	0.7058	1.775	0.0168
100039535	Gm2296	ubiquitin-conjugating enzyme E2S pseudogene	0.7098	1.3363	0.0461
665146	Gm7517	Ewing sarcoma breakpoint region 1 pseudogene	0.7165	1.7994	0.0159
263406	Plekhg3	pleckstrin homology domain containing, family G (with RhoGef domain) member 3	0.7177	1.775	0.0168
545508	Gm5844	heat shock protein 90, alpha (cytosolic), class A member 1 pseudogene	0.7234	1.775	0.0168
257633	Acsf3	acyl-CoA synthetase family member 3	0.724	1.3595	0.0437
19054	Ppp2r3d	protein phosphatase 2 (formerly 2A), regulatory subunit B'', delta	0.7316	1.3671	0.0429
223626	Them6	thioesterase superfamily member 6	0.7473	1.3595	0.0437
50785	Hs6st1	heparan sulfate 6-O-sulfotransferase 1	0.7573	1.4105	0.0389
100043740	Gm4617	prothymosin alpha pseudogene	0.7575	1.3908	0.0407
14123	Fbrs	fibrosin	0.7585	1.7757	0.0168
74173	Rab10os	RAB10, member RAS oncogene family, opposite strand	0.7598	1.3595	0.0437
72727	B3gat3	beta-1,3-glucuronyltransferase 3 (glucuronosyltransferase I)	0.7666	2.1902	0.0065
56190	Rbm38	RNA binding motif protein 38	0.7837	2.1902	0.0065
629758	Gm7002	heat shock protein 90 alpha (cytosolic), class B member 1 pseudogene	0.7884	1.399	0.0399
106512	Gpsm3	G-protein signalling modulator 3 (AGS3-like, C. elegans)	0.7971	1.7481	0.0179
216850	Kdm6b	KDM1 lysine (K)-specific demethylase 6B	0.8043	1.3671	0.0429
18036	Nfkbib	nuclear factor of kappa light polypeptide gene enhancer in B cells inhibitor, beta	0.8093	1.8171	0.0152
100416032	Gm17087	predicted gene 17087	0.8268	1.3671	0.0429
100502983	Gm11407	predicted gene 11407	0.8365	1.3989	0.0399
67784	Plxnd1	plexin D1	0.8535	1.3595	0.0437
18636	Cfp	complement factor properdin	0.8599	1.3671	0.0429
17869	Myc	myelocytomatosis oncogene	0.867	1.3811	0.0416
17873	Gadd45b	growth arrest and DNA-damage-inducible 45 beta	0.8793	1.3312	0.0466
212399	Gm4777	actin, gamma, cytoplasmic 1 pseudogene	0.8825	1.3252	0.0473
13543	Dvl2	dishevelled segment polarity protein 2	0.8857	1.426	0.0375
224805	Aars2	alanyl-tRNA synthetase 2, mitochondrial	0.8993	1.3595	0.0437
56233	Hdac7	histone deacetylase 7	0.9016	1.775	0.0168
80288	Bcl9l	B cell CLL/lymphoma 9-like	0.9048	1.9535	0.0111
100532729	B430305J03Rik	RIKEN cDNA B430305J03 gene	0.9348	1.3252	0.0473
77697	Mmab	methylmalonic aciduria (cobalamin deficiency) cblB type homolog (human)	0.9604	1.3786	0.0418
231510	Gpat3	glycerol-3-phosphate acyltransferase 3	0.9606	1.3595	0.0437
100417737	Zfp36l1-ps	zinc finger protein 36, C3H type-like 1, pseudogene	0.9746	1.3595	0.0437
320800	9230112E08Rik	RIKEN cDNA 9230112E08 gene	0.9935	1.3671	0.0429
545208	Gm5814	Morf4 family associated protein 1 pseudogene	0.9987	1.4435	0.036
78552	E130201H02Rik	Y box protein 1 pseudogene	1.0003	1.7994	0.0159
94185	Tnfrsf21	tumor necrosis factor receptor superfamily, member 21	1.007	1.6158	0.0242
13537	Dusp2	dual specificity phosphatase 2	1.0246	1.399	0.0399
171504	Apobr	apolipoprotein B receptor	1.0768	1.3671	0.0429
56708	Clcf1	cardiotrophin-like cytokine factor 1	1.0865	1.3734	0.0423
621324	Gm6212	CD24a antigen pseudogene	1.092	1.4888	0.0324
223775	Pim3	proviral integration site 3	1.1152	1.7757	0.0168
667381	Gm8602	KH-type splicing regulatory protein pseudogene	1.1316	1.3228	0.0476
12795	Plk3	polo like kinase 3	1.2052	1.3065	0.0494
240672	Dusp5	dual specificity phosphatase 5	1.2091	1.4105	0.0389
72043	Sulf2	sulfatase 2	1.2142	1.5488	0.0283
115486873	6330537M06Rik	RIKEN cDNA 6330537M06 gene	1.2568	1.399	0.0399
30049	Scd3	stearoyl-coenzyme A desaturase 3	1.3166	1.3734	0.0423
19252	Dusp1	dual specificity phosphatase 1	1.3204	1.3528	0.0444
13587	Ear2	eosinophil-associated, ribonuclease A family, member 2	1.3267	1.9038	0.0125
69601	Dab2ip	disabled 2 interacting protein	1.3676	1.8171	0.0152
18626	Per1	period circadian clock 1	1.4229	1.4518	0.0353
20302	Ccl3	chemokine (C-C motif) ligand 3	1.4299	1.3252	0.0473
11475	Acta2	actin alpha 2, smooth muscle, aorta	1.4733	1.3671	0.0429
14282	Fosb	FBJ osteosarcoma oncogene B	1.4795	1.3734	0.0423
115487380	Gm7525	cofilin-1 pseudogene	1.4912	1.7994	0.0159
16600	Klf4	Kruppel-like factor 4 (gut)	1.4997	1.775	0.0168
102633973	Gm6540	nuclease-sensitive element-binding protein 1 pseudogene	1.5052	1.4435	0.036
268515	Bahcc1	BAH domain and coiled-coil containing 1	1.5186	1.3494	0.0447
433940	Fam222a	family with sequence similarity 222, member A	1.5871	1.4854	0.0327
20620	Plk2	polo like kinase 2	1.6473	1.5071	0.0311
21664	Phlda1	pleckstrin homology like domain, family A, member 1	1.6556	1.8648	0.0137
243961	Shank1	SH3 and multiple ankyrin repeat domains 1	1.7923	1.3252	0.0473
17133	Maff	v-maf musculoaponeurotic fibrosarcoma oncogene family, protein F (avian)	1.9077	1.399	0.0399
56149	Tamalin	trafficking regulator and scaffold protein tamalin	1.9635	1.3312	0.0466
11910	Atf3	activating transcription factor 3	2.1508	0.1399	0.0399

## Sheet: DEGs from 14 dpi to 28 dpi
Gene ID	Symbol	Name	Log2 FC	-Log10 P adj	P adj
243961	Shank1	SH3 and multiple ankyrin repeat domains 1	-2.7775	1.92	0.012
20356	Sema5a	sema domain, seven thrombospondin repeats (type 1 and type 1-like), transmembrane domain (TM) and short cytoplasmic domain, (semaphorin) 5A	-2.6392	1.7803	0.0166
19142	Prss12	protease, serine 12 neurotrypsin (motopsin)	-2.5992	1.3496	0.0447
105948585	Gm45928	predicted gene, 45928	-2.1859	1.3854	0.0412
68799	Rgmb	repulsive guidance molecule family member B	-1.9255	1.303	0.0498
78286	Nav2	neuron navigator 2	-1.3924	1.7968	0.016
30049	Scd3	stearoyl-coenzyme A desaturase 3	-1.3894	1.3319	0.0466
115486873	6330537M06Rik	RIKEN cDNA 6330537M06 gene	-1.267	1.3085	0.0491
14268	Fn1	fibronectin 1	-1.2591	1.4006	0.0398
244418	Prag1	PEAK1 related kinase activating pseudokinase 1	-1.1674	1.303	0.0498
56708	Clcf1	cardiotrophin-like cytokine factor 1	-1.1362	1.303	0.0498
230676	Szt2	SZT2 subunit of KICSTOR complex	-1.0717	1.4757	0.0334
18187	Nrp2	neuropilin 2	-1.0513	1.3145	0.0485
20602	Ncor2	nuclear receptor co-repressor 2	-1.0495	1.92	0.012
75580	Zbtb4	zinc finger and BTB domain containing 4	-0.9814	1.3728	0.0424
69116	Ubr4	ubiquitin protein ligase E3 component n-recognin 4	-0.9733	1.303	0.0498
387609	Zhx2	zinc fingers and homeoboxes 2	-0.948	1.3085	0.0491
19143	St14	suppression of tumorigenicity 14 (colon carcinoma)	-0.9241	1.4025	0.0396
74096	Hvcn1	hydrogen voltage-gated channel 1	-0.8653	1.3728	0.0424
78552	E130201H02Rik	Y box protein 1 pseudogene	-0.8609	1.4025	0.0396
80288	Bcl9l	B cell CLL/lymphoma 9-like	-0.8302	1.5755	0.0266
238317	Mideas	mitotic deacetylase associated SANT domain protein	-0.8301	1.7968	0.016
51789	Tnk2	tyrosine kinase, non-receptor, 2	-0.8284	1.3482	0.0449
208104	Mlxip	MLX interacting protein	-0.8044	1.3854	0.0412
246198	Mllt6	myeloid/lymphoid or mixed-lineage leukemia; translocated to, 6	-0.7937	1.303	0.0498
108960	Irak2	interleukin-1 receptor-associated kinase 2	-0.7904	1.7968	0.016
209357	Gtf2h3	general transcription factor IIH, polypeptide 3	-0.789	1.3085	0.0491
18810	Plec	plectin	-0.7876	1.7415	0.0181
108168162	Gm43305	predicted gene 43305	-0.7792	1.4518	0.0353
59024	Med12	mediator complex subunit 12	-0.7355	1.4518	0.0353
233210	Prr12	proline rich 12	-0.7342	1.3728	0.0424
20239	Atxn2	ataxin 2	-0.7288	1.4006	0.0398
15204	Herc2	HECT and RLD domain containing E3 ubiquitin protein ligase 2	-0.7231	1.3085	0.0491
60611	Foxj2	forkhead box J2	-0.7185	1.9254	0.0119
21652	Phf1	PHD finger protein 1	-0.7156	1.7803	0.0166
71722	Cic	capicua transcriptional repressor	-0.6928	1.505	0.0313
14387	Gaa	glucosidase, alpha, acid	-0.6924	1.4518	0.0353
14123	Fbrs	fibrosin	-0.6836	1.3952	0.0402
52915	Zmiz2	zinc finger, MIZ-type containing 2	-0.6793	1.4518	0.0353
217331	Unk	unkempt family zinc finger	-0.664	1.303	0.0498
232798	Leng8	leukocyte receptor cluster (LRC) member 8	-0.6614	1.3952	0.0402
13424	Dync1h1	dynein cytoplasmic 1 heavy chain 1	-0.6549	1.3723	0.0424
72727	B3gat3	beta-1,3-glucuronyltransferase 3 (glucuronosyltransferase I)	-0.6481	1.7205	0.019
22321	Vars	valyl-tRNA synthetase	-0.6284	1.436	0.0366
319748	Zfp865	zinc finger protein 865	-0.6149	1.7968	0.016
21887	Tle3	transducin-like enhancer of split 3	-0.5966	1.4518	0.0353
53761	Prrc2a	proline-rich coiled-coil 2A	-0.5927	1.7968	0.016
101540	Prkd2	protein kinase D2	-0.5907	1.3728	0.0424
17425	Foxk1	forkhead box K1	-0.5737	1.4403	0.0363
17261	Mef2d	myocyte enhancer factor 2D	-0.5711	1.6316	0.0234
666586	Gm11808	ubiquitin A-52 residue ribosomal protein fusion product 1 pseudogene	-0.5696	1.3093	0.0491
17347	Mknk2	MAP kinase-interacting serine/threonine kinase 2	-0.5584	1.4518	0.0353
68379	Ciz1	CDKN1A interacting zinc finger protein 1	-0.5532	1.6662	0.0216
68703	Rere	arginine glutamic acid dipeptide (RE) repeats	-0.5458	1.3262	0.0472
16416	Itgb3	integrin beta 3	-0.5425	1.3085	0.0491
69719	Cad	carbamoyl-phosphate synthetase 2, aspartate transcarbamylase, and dihydroorotase	-0.5352	1.4624	0.0345
20544	Slc9a1	solute carrier family 9 (sodium/hydrogen exchanger), member 1	-0.5298	1.3728	0.0424
328365	Zmiz1	zinc finger, MIZ-type containing 1	-0.5068	1.4025	0.0396
74343	Crtc2	CREB regulated transcription coactivator 2	-0.4741	1.3728	0.0424
57915	Tbc1d1	TBC1 domain family, member 1	-0.4586	1.4	0.0398
22084	Tsc2	TSC complex subunit 2	-0.4548	1.3093	0.0491
330474	Zc3h4	zinc finger CCCH-type containing 4	-0.4538	1.4757	0.0334
20286	Zc3h7b	zinc finger CCCH type containing 7B	-0.4377	1.303	0.0498
215653	Rassf2	Ras association (RalGDS/AF-6) domain family member 2	-0.4308	1.4518	0.0353
20868	Stk10	serine/threonine kinase 10	-0.4274	1.4006	0.0398
226652	Arhgap30	Rho GTPase activating protein 30	-0.4094	1.3723	0.0424
66855	Tcf25	transcription factor 25 (basic helix-loop-helix)	-0.3946	1.3085	0.0491
20586	Smarca4	SWI/SNF related, matrix associated, actin dependent regulator of chromatin, subfamily a, member 4	-0.3133	1.359	0.0438
93765	Ube2n	ubiquitin-conjugating enzyme E2N	0.4158	1.4006	0.0398
213827	Arcn1	archain 1	0.4225	1.4006	0.0398
52440	Tax1bp1	Tax1 (human T cell leukemia virus type I) binding protein 1	0.4311	1.3728	0.0424
53379	Hnrnpa2b1	heterogeneous nuclear ribonucleoprotein A2/B1	0.453	1.334	0.0463
53332	Mtmr1	myotubularin related protein 1	0.4751	1.303	0.0498
66713	Actr2	ARP2 actin-related protein 2	0.4811	1.3728	0.0424
19646	Rbbp4	retinoblastoma binding protein 4, chromatin remodeling factor	0.5083	1.4326	0.0369
66354	Snw1	SNW domain containing 1	0.5148	1.3085	0.0491
104721	Ddx1	DEAD box helicase 1	0.5225	1.4113	0.0388
11793	Atg5	autophagy related 5	0.5254	1.359	0.0438
15452	Hprt	hypoxanthine guanine phosphoribosyl transferase	0.5323	1.4518	0.0353
252870	Usp7	ubiquitin specific peptidase 7	0.5371	1.6248	0.0237
70349	Copb1	coatomer protein complex, subunit beta 1	0.547	1.551	0.0281
18597	Pdha1	pyruvate dehydrogenase E1 alpha 1	0.5476	1.3728	0.0424
67276	Eri1	exoribonuclease 1	0.5686	1.4113	0.0388
68045	Rtraf	RNA transcription, translation and transport factor	0.5795	1.3728	0.0424
66055	Sf3b6	splicing factor 3B, subunit 6	0.5838	1.3728	0.0424
14852	Gspt1	G1 to S phase transition 1	0.5894	1.3451	0.0452
21917	Tmpo	thymopoietin	0.5914	1.3795	0.0417
13681	Eif4a1	eukaryotic translation initiation factor 4A1	0.593	1.3145	0.0485
16648	Kpna3	karyopherin (importin) alpha 3	0.5949	1.6571	0.022
19645	Rb1	RB transcriptional corepressor 1	0.5985	1.3451	0.0452
56360	Acot9	acyl-CoA thioesterase 9	0.6037	1.3093	0.0491
230257	Ptbp3	polypyrimidine tract binding protein 3	0.6197	1.4326	0.0369
22218	Sumo1	small ubiquitin-like modifier 1	0.6215	1.3093	0.0491
107435	Hat1	histone aminotransferase 1	0.6247	1.4518	0.0353
11800	Api5	apoptosis inhibitor 5	0.6414	1.359	0.0438
26440	Psma1	proteasome subunit alpha 1	0.6444	1.5606	0.0275
11933	Atp1b3	ATPase, Na+/K+ transporting, beta 3 polypeptide	0.6445	1.4518	0.0353
100715	Tent2	terminal nucleotidyltransferase 2	0.6525	1.4518	0.0353
27784	Commd8	COMM domain containing 8	0.6569	1.4403	0.0363
54208	Arl6ip1	ADP-ribosylation factor-like 6 interacting protein 1	0.6615	1.7968	0.016
59025	Usp14	ubiquitin specific peptidase 14	0.6758	1.3262	0.0472
66676	Tmed7	transmembrane p24 trafficking protein 7	0.6787	1.4025	0.0396
20024	Sub1	SUB1 homolog, transcriptional regulator	0.6808	1.3093	0.0491
68652	Tab2	TGF-beta activated kinase 1/MAP3K7 binding protein 2	0.6842	1.3728	0.0424
230484	Usp1	ubiquitin specific peptidase 1	0.691	1.334	0.0463
11364	Acadm	acyl-Coenzyme A dehydrogenase, medium chain	0.7028	1.3037	0.0497
56194	Prpf40a	pre-mRNA processing factor 40A	0.7211	1.3728	0.0424
66694	Uqcrfs1	ubiquinol-cytochrome c reductase, Rieske iron-sulfur polypeptide 1	0.7284	1.7968	0.016
67204	Eif2s2	eukaryotic translation initiation factor 2, subunit 2 (beta)	0.7299	1.4517	0.0353
78889	Wsb1	WD repeat and SOCS box-containing 1	0.7303	1.7968	0.016
109333	Pkn2	protein kinase N2	0.7325	1.3728	0.0424
226499	Odr4	odr4 GPCR localisation factor homolog	0.7367	1.4326	0.0369
18203	Ntan1	N-terminal Asn amidase	0.7474	1.6309	0.0234
56397	Morf4l2	mortality factor 4 like 2	0.7581	1.3714	0.0425
19075	Prim1	DNA primase, p49 subunit	0.759	1.3728	0.0424
26572	Cops3	COP9 signalosome subunit 3	0.7628	1.359	0.0438
75965	Zdhhc20	zinc finger, DHHC domain containing 20	0.7676	1.7968	0.016
76890	Memo1	mediator of cell motility 1	0.7682	1.3085	0.0491
71684	Rbm43	RNA binding motif protein 43	0.7686	1.3262	0.0472
108150	Galnt7	polypeptide N-acetylgalactosaminyltransferase 7	0.7719	1.3673	0.0429
234736	Rfwd3	ring finger and WD repeat domain 3	0.7757	1.7968	0.016
216742	Fnip1	folliculin interacting protein 1	0.7839	1.4326	0.0369
209354	Eif2b1	eukaryotic translation initiation factor 2B, subunit 1 (alpha)	0.8008	1.4006	0.0398
666468	Atg4a	autophagy related 4A, cysteine peptidase	0.8033	1.3723	0.0424
102631912	Ndufb1	NADH:ubiquinone oxidoreductase subunit B1	0.8139	1.303	0.0498
13063	Cycs	cytochrome c, somatic	0.818	1.3037	0.0497
20280	Scp2	sterol carrier protein 2, liver	0.8239	1.3673	0.0429
225182	Rbbp8	retinoblastoma binding protein 8, endonuclease	0.8253	1.92	0.012
67952	Tomm20	translocase of outer mitochondrial membrane 20	0.8315	1.7968	0.016
66949	Trim59	tripartite motif-containing 59	0.8403	1.4113	0.0388
231327	Ppat	phosphoribosyl pyrophosphate amidotransferase	0.8491	1.6316	0.0234
236930	Ercc6l	excision repair cross-complementing rodent repair deficiency complementation group 6 like	0.8822	1.4187	0.0381
631624	Gm7072	predicted gene 7072	0.8871	1.465	0.0343
21973	Top2a	topoisomerase (DNA) II alpha	0.892	1.3085	0.0491
56419	Diaph3	diaphanous related formin 3	0.9142	1.3262	0.0472
72018	Fundc1	FUN14 domain containing 1	0.9424	1.3085	0.0491
67075	Magt1	magnesium transporter 1	0.9606	1.7803	0.0166
16647	Kpna2	karyopherin (importin) alpha 2	0.9846	1.3728	0.0424
70380	Mospd1	motile sperm domain containing 1	1.0572	1.3093	0.0491
622404	Ccdc107	coiled-coil domain containing 107	1.0714	1.3085	0.0491
71988	Esco2	establishment of sister chromatid cohesion N-acetyltransferase 2	1.3108	1.4326	0.0369
382137	Fdxacb1	ferredoxin-fold anticodon binding domain containing 1	1.3744	1.303	0.0498
102639045	Gm15564	predicted gene 15564	2.0061	1.3037	0.0497
102436	Lars2	leucyl-tRNA synthetase, mitochondrial	2.241	1.465	0.0343

## Sheet: Pathways from basal to 14 dpi
Pathway ID	Name	DEGs	-Log10 P
GO:0043065	Positive regulation of apoptotic process	Atf2, Atf3, Atp2a2, Bnip3l, Nr3c1, Jak2, Myc, Gadd45b, Dusp1, Rps6, Ccl3, Slc9a1, Phlda1, Tgfb1, Xbp1, Serinc3, Zfp622, Sh3glb1, Trp53inp1, Dab2ip, Fnip1, Usp7	6.529
GO:0080135	Regulation of cellular response to stress	Abcd1, Atf6b, Fech, Klf4, Myc, Gadd45b, Per1, Dusp1, Smarca4, Xbp1, Map4k2, Parg, Map4k4, Serinc3, Zfp622, Fut8, Morf4l2, Fbxo5, Smarcc2, Etaa1, Dab2ip, Manf, Crebrf, Tmem259	6.4278
GO:1902895	Positive regulation of miRNA transcription	Nr3c1, Klf4, Myc, Smarca4, Srebf2, Srf, Tgfb1	6.0302
GO:0006986	Response to unfolded protein	Atf3, Atf6b, Xbp1, Serp1, Dab2ip, Manf, Crebrf, Dnajc3	5.0099
GO:0032388	Positive regulation of intracellular transport	Plk3, Ehd1, Jak2, Sorl1, Tgfb1, Vamp2, Xbp1, Sh3glb1, B3gat3, Crebrf	4.7149
GO:0016570	Histone modification	Atf2, Per1, Sin3b, Smarca4, Morf4l2, Crtc2, Hat1, Setd1b, Dot1l, Kdm6b, Pbxip1, Mideas, Usp7	4.602
GO:0006366	Transcription by RNA polymerase II	Atf2, Fosb, Jak2, Klf4, Myc, Smarca4, Srf, Xbp1, Smarcc2, Med26, Cic, Bcl9l, Eaf2	4.5468
R-MMU-112409	RAF-independent MAPK1/3 activation	Dusp2, Jak2, Dusp1, Dusp5	4.2126
R-MMU-449147	Signalling by interleukins	Atf2, Jak2, Nfkbib, Psmb1, Smarca4, Hsp90b1, Vamp2, Psma1, Clcf1, Nkiras2, Irak2	4.1039
GO:0016525	Negative regulation of angiogenesis	Atf2, Epn1, Klf4, Rock1, Plk2, Foxj2, Dab2ip	3.9739
GO:0043409	Negative regulation of MAPK cascade	Atf3, Dusp2, Klf4, Per1, Dusp1, Sorl1, Xbp1, Dab2ip, Dusp5	3.9449
GO:0035794	Positive regulation of mitochondrial membrane permeability	Atf2, Bnip3l, Slc9a1, Sh3glb1	3.6661
GO:0009896	Positive regulation of catabolic process	Abcd1, Bnip3l, Plk3, Myc, Rock1, Plk2, Sorl1, Xbp1, Nub1, Sh3glb1, Trp53inp1, Dab2ip, Rnf19b, Crebrf, Tmem259	3.5527
GO:0061061	Muscle structure development	Atf3, Atp2a2, Maff, Mef2d, Myc, Sin3b, Slc9a1, Smarca4, Srf, Tgfb1, Xbp1, Serp1, Bcl9l, Unc45a, Kdm6b	3.4075
R-MMU-2262752	Cellular responses to stress	Eef1a1, Fkbp5, Nr3c1, Psmb1, Sin3b, Psma1, Map4k4, Eif2s2, Hsbp1, Crebrf, Fnip1, Kdm6b, Hbb-bs	3.3072
GO:0008285	Negative regulation of cell population proliferation	Atf2, Jak2, Jarid2, Klf4, Lgals9, Myc, Ppp2r3d, Dusp1, Srf, Tgfb1, Rbm38, Tob2, Trp53inp1, Dab2ip, Tnfrsf21, Eaf2, Fnip1, Ggnbp2	3.2862
GO:0051090	Regulation of DNA-binding transcription factor activity	Atf2, Dvl2, Jak2, Klf4, Zbtb7a, Nfkbib, Smarca4, Srf, Tgfb1, Dab2ip, Crtc2, Irak2, Usp7	3.2521
GO:0043502	Regulation of muscle adaptation	Atp2a2, Nr3c1, Jarid2, Klf4, Rock1, Slc9a1	3.2297
mmu05140	Leishmaniasis	Cr1l, Eef1a1, Jak2, Nfkbib, Tgfb1	3.1704
R-MMU-3247509	Chromatin modifying enzymes	Atf2, Smarca4, Smarcc2, Hat1, Setd1b, Dot1l, Kdm6b, H2bc3	3.0898
GO:0006325	Chromatin organisation	Cbx3, Nr3c1, Jak2, Jarid2, Zbtb7a, Myc, Smarca4, Phf1, Nap1l1, Hdac7, Morf4l2, Smarcc2, Hat1, Setd1b, Kdm6b	3.061
GO:0061448	Connective tissue development	Atf2, Zbtb7a, Mef2d, Srf, Tgfb1, Xbp1, Sulf2, Pum2, Pbxip1	3.0586
GO:0032986	Protein-DNA complex disassembly	Myc, Smarca4, Smarcc2	3.0061
GO:2001135	Regulation of endocytic recycling	Ehd1, Sorl1, Tamalin	3.0061
GO:0045786	Negative regulation of cell cycle	Atf2, Plk3, Klf4, Ppp2r3d, Rps6, Sin3b, Tgfb1, Rbm38, Fbxo5, Dab2ip, Dot1l	3.006
WP65	Insulin signalling	Ehd1, Srf, Vamp2, Xbp1, Map4k2, Map4k4, Sgk3	2.9553
GO:0010608	Post-transcriptional regulation of gene expression	Fech, Gspt1, Matr3, Per1, Rock1, Zc3h7b, Serp1, Caprin1, Rbm38, Tent5c, Pum2, Tent2, Zc3h7a, Dnajc3	2.8158
GO:0003151	Outflow tract morphogenesis	Atf2, Dvl2, Dvl3, Smarca4, Plxnd1	2.7672
mmu04022	cGMP-PKG signalling pathway	Atf2, Atp1b3, Atp2a2, Atf6b, Mef2d, Rock1, Srf	2.7446
WP572	EGFR1 signalling pathway	Eef1a1, Epn1, Eps15, Jak2, Myc, Dusp1, Hat1	2.7163
GO:0034645	Cellular macromolecule biosynthetic process	Eef1a1, Gspt1, Rps6, Phlda1, Serp1, Hs6st1, Fut8, Alg5, Magt1, Eif2s2, B3gat3, Srbd1, Eif3m, Lars2, Galnt7, Aars2, Zdhhc18	2.6986
mmu04068	FoxO signalling pathway	Plk3, Gadd45b, Plk2, Tgfb1, Sgk3, Usp7	2.6889
R-MMU-6798695	Neutrophil degranulation	Cct8, Cr1l, Ear2, Eef1a1, Gdi2, Cfp, Psmb1, Rock1, Stk10, Magt1, Rap1a, Dnajc3, Hbb-bs	2.6295
GO:0007264	Small GTPase mediated signal transduction	Gdi2, Rock1, Plk2, Nkiras2, Rap1a, Elmo1, Arhgap30, Wasf2	2.5465
mmu05017	Spinocerebellar ataxia	Atp2a2, Psmb1, Xbp1, Psma1, Cic, Pum2	2.5292
GO:0070227	Lymphocyte apoptotic process	Myc, Rps6, Tnfrsf21, Fnip1	2.491
GO:0032091	Negative regulation of protein binding	Atp2a2, Myc, Rock1, Plk2, Sorl1	2.481
R-MMU-2173782	Binding and uptake of ligands by scavenger receptors	Jchain, Hsp90b1, Hbb-bs	2.3675
WP350	p38 MAPK signalling pathway	Atf2, Mef2d, Myc	2.3675
GO:0048286	Lung alveolus development	Tgfb1, Hs6st1, Cic, Nkiras2	2.3441
GO:0050778	Positive regulation of immune response	Cr1l, Ighg2b, Jak2, Lgals9, Matr3, Cfp, Tgfb1, Xbp1, Clcf1, Pum2, Tnfrsf21, Irak2, Rap1a, Cyrib	2.2429
GO:0031346	Positive regulation of cell projection organisation	Dvl3, Ehd1, Sf3a2, Srf, Caprin1, Sh3glb1, Plxnd1, Rreb1, Dab2ip, Rap1a, Wasf2	2.187
GO:0006457	Protein folding	Cct8, Fkbp5, Hsp90b1, Sh3glb1, Unc45a, Dnajc3	2.1852
GO:0030335	Positive regulation of cell migration	Acta2, Jak2, Lgals9, Myc, Plk2, Tgfb1, Xbp1, Map4k4, Hdac7, Fbxo5, Rreb1, Dab2ip, Gpsm3	2.1563
GO:0031669	Cellular response to nutrient levels	Atf2, Atf3, Srebf2, Srf, Xbp1, Sh3glb1, Fnip1	2.1305
GO:1901214	Regulation of neuron death	Atf2, Nr3c1, Jak2, Rock1, Ccl3, Sorl1, Hdac7, Clcf1, Plxnd1, Tmem259	2.0976

## Sheet: Pathways from 14 dpi to 28 dpi
Pathway ID	Name	DEGs	-Log10 P
GO:0007507	Heart development	Acadm, Atg5, Fn1, Gaa, Nrp2, Plec, Rb1, Slc9a1, Smarca4, Ncor2, Tsc2, Med12, Tab2, Zmiz1	4.4768
G0:0051054	Positive regulation of DNA metabolic process	Smarca4, Hnrnpa2b1, Morf4l2, Clcf1, Actr2, Ciz1, Ube2n, Prkd2, Rbbp8, Usp7	4.3256
R-MMU-9663891	Selective autophagy	Atg5, Dync1h1, Tomm20, Fundc1, Ube2n	4.224
R-MMU-445989	TAK1-dependent IKK and NF-kappa-B activation	Usp14, Tab2, Ube2n, Irak2	4.1472
R-MMU-73894	DNA repair	Herc2, Kpna2, Sumo1, Cops3, Ube2n, Gtf2h3, Rbbp8, Usp1, Usp7	4.0732
GO:0031056	Regulation of histone modification	Atg5, Ncor2, Phf1, Snw1, Ube2n, Prkd2, Mllt6	4.0165
GO:0046112	Nucleobase biosynthetic process	Hprt, Cad, Ppat	3.7906
GO:0016570	Histone modification	Rbbp4, Smarca4, Morf4l2, Crtc2, Ube2n, Hat1, Mideas, Mllt6, Usp7	3.6108
R-MMU-201722	Formation of the beta-catenin:TCF transactivating complex	Smarca4, Tle3, Bcl9l	3.4458
WP662	Amino acid metabolism	Acadm, Pdha1, Vars, Cad, Lars2	3.4233
GO:0042594	Response to starvation	Acadm, Atg5, Foxk1, Cad, Eif2b1, Fnip1, Szt2	3.3904
GO:0007420	Brain development	Hprt, Nrp2, Rbbp4, Atxn2, Sema5a, Smarca4, Ncor2, Rere, Cic, Nav2, Arcn1, Szt2, Zmiz1	3.2773
WP1763	Mechanisms associated with pluripotency	Kpna2, Mef2d, Rbbp4, Smarca4, Sumo1, Med12, Cad, Usp7	3.2434
GO:0016925	Protein sumoylation	Sumo1, Zmiz2, Zmiz1	3.2264
GO:0070647	Protein modification by small protein conjugation or removal	Atg5, Herc2, Sumo1, Cops3, Zmiz2, Med12, Usp14, Wsb1, Ube2n, Usp1, Rfwd3, Usp7, Zmiz1	3.2254
GO:0006476	Protein deacetylation	Rbbp4, Ncor2, Morf4l2, Mideas	3.1775
GO:0035914	Skeletal muscle cell differentiation	Mef2d, Rb1, Snw1, Bcl9l	3.0998
GO:0048524	Positive regulation of viral process	Atg5, Kpna2, Top2a, Pkn2	3.0501
mmu04919	Thyroid hormone signalling pathway	Atp1b3, Itgb3, Slc9a1, Tsc2, Med12	2.9823
GO:0021695	Cerebellar cortex development	Atxn2, Rere, Nav2, Arcn1	2.9787
GO:0048145	Regulation of fibroblast proliferation	Fbrs, Fn1, Itgb3, Tsc2, Zmiz1	2.8878
R-MMU-1640170	Cell cycle	Dync1h1, Herc2, Prim1, Rb1, Rbbp4, Sumo1, Psma1, Esco2, Ube2n, Rbbp8, Ercc6l	2.8794
G0:0015980	Energy derivation by oxidation of organic compounds	Acadm, Cycs, Gaa, Pdha1, Plec, Uqcrfs1, Ndufb1	2.8657
R-MMU-2262752	Cellular responses to stress	Cycs, Dync1h1, Rb1, Rbbp4, Ncor2, Psma1, Eif2s2, Fnip1, Szt2	2.6867
GO:0051090	Regulation of DNA-binding transcription factor activity	Rb1, Smarca4, Sumo1, Tax1bp1, Crtc2, Ube2n, Prkd2, Irak2, Usp7	2.647
R-MMU-6807878	COPI-mediated anterograde transport	Dync1h1, Tmed7, Copb1, Arcn1	2.5588
mmu05169	Epstein-Barr virus infection	Cycs, Rb1, Ncor2, Snw1, Tab2, Usp7	2.4308
GO:0048483	Autonomic nervous system development	Fn1, Nrp2, Nav2	2.4224
WP307	Translation factors	Eif4a1, Eif2s2, Eif2b1	2.4224
GO:0034660	ncRNA metabolic process	Zc3h7b, Vars, Hnrnpa2b1, Eri1, Rtraf, Lars2, Ddx1, Zc3h4, Fdxacb1	2.4115
R-MMU-6781823	Formation of TC-NER pre-incision process	Cops3, Gtf2h3, Usp7	2.3732
GO:0051702	Biological process involved in interaction with symbiont	Fn1, Smarca4, Snw1, Zdhhc20	2.336
mmu01212	Fatty acid metabolism	Acadm, Scp2, Scd3	2.1362
GO:0035176	Social behaviour	Tsc2, Cic, Shank1	2.117
GO:0034504	Protein localisation to nucleus	Kpna2, Kpna3, Tsc2, Sumo1, Ciz1	2.0689
mmu04152	AMPK signalling pathway	Tsc2, Scd3, Tbc1d1, Crtc2	2.0476
R-MMU-9013026	RHOB GTPase cycle	Stk10, Diaph3, Pkn2	2.0435
GO:0001701	In utero embryonic development	St14, Smarca4, Ncor2, Cops3, Sf3b6, Eif2s2, Unk, Rbbp8, Zmiz1	2.0155

## Sheet: TFs from basal to 14 dpi
Gene ID	Symbol	Name	Target DEGs	P-value	FDR
22059	Trp53	transformation related protein 53	Atf3, Dusp1, Dusp2, Myc, Nr3c1, Plk3, Trp53inp1, Klf4	0.0003	0.005
75273	Pelp1	proline, glutamic acid and leucine rich protein 1	Nr3c1, Srf	0.001	0.0065
17127	Smad3	SMAD family member 3	Acta2, Gadd45b, Lgals9, Myc	0.0014	0.0065
104156	Etv5	ets variant 5	Elmo1, Parg	0.0015	0.0065
17257	Mecp2	methyl CpG binding protein 2	Fkbp5, Per1	0.0108	0.0303
14460	Gata1	ATA binding protein 1	Zbtb7a, Zfp26	0.0122	0.0303
12053	Bcl6	B cell leukemia/lymphoma 6	Hdac7, Myc	0.0136	0.0303
17126	Smad2	SMAD family member 2	Gadd45b, Acta2	0.0152	0.0303
21413	Tcf4	transcription factor 4	Acta2, Myc	0.0152	0.0303
20848	Stat3	signal transducer and activator of transcription 3	Klf4, Myc, Tgfb1	0.0446	0.0802
18033	Nfkb1	nuclear factor kappa light polypeptide gene enhancer in B cells 1	Dusp1, Gadd45b, Myc, Per1, Tgfb1	0.0504	0.0825
17128	Smad4	SMAD family member 4	Gadd45b, Tgfb1	0.0604	0.0846
12914	Crebbp	CREB binding protein	Fosb, Per1	0.063	0.0846
12608	Cebpb	CCAAT/enhancer binding protein (C/EBP), beta	Atf3, Myc	0.0658	0.0846
17927	Myod1	myogenic differentiation 1	Acta2, Smarca4	0.0889	0.107
14281	Fos	FBJ osteosarcoma oncogene	Nr3c1, Tgfb1	0.108	0.121
20683	Sp1	trans-acting transcription factor 1	Acta2, Hdac7, Myc, Parg	0.284	0.3
16476	Jun	Jun proto-oncogene	Nr3c1, Tgfb1	0.377	0.377

## Sheet: TFs from 14 dpi to 28 dpi
Gene ID	Symbol	Name	Target DEGs	P-value	FDR
17869	Myc	myelocytomatosis oncogene	Cad, Hnrnpa2b1	0.0403	0.0418
17927	Myod1	myogenic differentiation 1	Rb1, Smarca4	0.0418	0.0418
