# Supplementary material for: Disease Aggravation With Age in an Experimental Model of Multiple Sclerosis: Role of Immunosenescence
Source: Aging Cell. 2025 Feb 2;24(5):e14491. doi: 10.1111/acel.14491 (PMC12073911; doi:10.1111/acel.14491)
Supplement: Supplementary file 6 — Table S18. Antibodies used for spinal cord immunofluorescence stainings. Table S19. Antibodies used for flow cytometry studies. [file ACEL-24-e14491-s005.xlsx]

## Sheet: Immunofluorescence antibodies
Antibody	Fluorochrome	Host specie	Dilution	Reference	Manufacturer
Anti-MBP	-	Rabbit	1/200	AB980	Merck
Anti-CD3	-	Rabbit	1/100	A0452	Agilent Technologies
Anti-SMI32	-	Mouse	1/100	801701	BioLegend
LEA	FITC	-	1/100	L0651	Merck
Anti-GFAP	Cy3	Mouse	1/300	C9205	Merck
Anti-Mouse IgG (H+L)	AF488	Goat	1/400	A-11029	Thermo Fisher Scientific
Anti-Rabbit IgG (H+L)	AF488	Goat	1/400	A-11034	Thermo Fisher Scientific
Anti-Rabbit IgG (H+L)	AF568	Goat	1/400	A-11011	Thermo Fisher Scientific

## Sheet: Flow cytometry antibodies
Panel	Antibody	Fluorochrome	Clone	Reference	Manufacturer	Isotype
T cell differentiation and activation status	CD127	BV421	SB/199	562959	BD	Rat IgG2bk
	CD8	BV510	53-6.7	563068	BD	Rat IgG2ak
	CD62L	BV605	MEL-14	563252	BD	Rat IgG2ak
	CD3	FITC	145-2C11	561827	BD	Hamster IgG1k
	CD44	PerCP-Cy5.5	IM7	560570	BD	Rat IgG2bk
	KLRG1	PE	2F1	561621	BD	Hamster IgG2k
	CD69	PE-Cy7	H1.2F3	552879	BD	Hamster IgG1λ1
	NK1.1	APC	PK136	550627	BioLegend	Mouse IgG2ak
	FVS	APC-700	-	564997	BD	-
	CD4	APC-H7	GK1.5	560181	BD	Rat IgG2ak
Pro-inflammatory cytokine producing T cells	IFN-γ	BV421	XMG1.2	563376	BD	Rat IgG1k
	FVS	BV510	-	564406	BD	-
	CD8	BV605	53-6.7	563152	BD	Rat IgG2ak
	CD3	FITC	145-2C11	561827	BD	Hamster IgG1k
	CD4	PerCP-eF710	RM4-5	46-0042	Thermo Fisher Scientific	Rat IgG2ak
	IL-17a	PE	TC11-18H10	561020	BD	Rat IgG1k
	CD69	APC	H1.2F3	560689	BD	Hamster IgG1λ1
Anti-inflammatory cytokine producing T cells	IL-10	BV421	JES5-16E3	563276	BD	Rat IgG2bk
	FVS	BV510	-	564406	BD	-
	CD8	BV605	53-6.7	563152	BD	Rat IgG2ak
	CD3	FITC	145-2C11	561827	BD	Hamster IgG1k
	CD4	PerCP-eF710	RM4-5	46-0042	Thermo Fisher Scientific	Rat IgG2ak
	IL-4	APC	11B11	554436	BD	Rat IgG1k
Treg cells	FVS	BV510	-	564406	BD	-
	CD8	BV605	53-6.7	563152	BD	Rat IgG2ak
	CD3	FITC	145-2C11	561827	BD	Hamster IgG1k
	CD25	PE	PC61	12-0251	BioLegend	Rat IgG1λ
	CD39	PE-Cy7	24DMS1	25-0391	Thermo Fisher Scientific	Rat IgG2bk
	FoxP3	APC	FJK-16s	17-5773	BD	Rat IgG2ak
	CD4	APC-H7	GK1.5	560181	BD	Rat IgG2ak
T cell exhaustion	CD279	BV421	MIH4	564323	BD	Rat IgG2ak
	CD8	BV510	53-6.7	563068	BD	Rat IgG2ak
	CD62L	BV605	MEL-14	563252	BD	Rat IgG2ak
	CD3	FITC	145-2C11	561827	BD	Hamster IgG1k
	CD44	PerCP-Cy5.5	IM7	560570	BD	Rat IgG2bk
	CD366	PE-Cy7	RMT3-23	25-5870	BD	Rat IgG2ak
	CD223	APC	C9B7W	562346	BD	Rat IgG2ak
	FVS	APC-700	-	564997	BD	-
	CD4	APC-H7	GK1.5	560181	BD	Rat IgG2ak
Senescent T cells	CD127	BV421	SB/199	562959	BD	Rat IgG2bk
	CD27	BV510	LG.3A10	563605	BD	Hamster IgG1k
	CD62L	BV605	MEL-14	563252	BD	Rat IgG2ak
	CD8	FITC	53-6.7	553031	BD	RatIgG2ak
	CD3	PerCP-Cy5.5	145-2C11	551163	BD	Hamster IgG
	CD28	PE	37.51	553297	BD	Hamster IgG2λ1
	B220	PE-Cy7	RA3-6B2	552772	BD	Rat IgG2ak
	CD314	APC	CX5	562347	BD	Rat IgG1k
	FVS	APC-700	-	564997	BD	-
	CD4	APC-H7	GK1.5	560181	BD	Rat IgG2ak
B cells and activation status	CD138	BV421	281-2	562610	BD	Rat IgG2ak
	B220	BV510	RA3-6B2	563103	BD	Rat IgG2ak
	CD3	FITC	145-2C11	561827	BD	Hamster IgG1k
	MHC-II	PerCP-Cy5.5	M5/114.15.2	562363	BD	Rat IgG2bk
	CD1d	PE	1B1	553846	BD	Rat IgG2bk
	CD69	PE-Cy7	H1.2F3	552879	BD	Hamster IgG1λ1
	CD5	APC	53-7.3	550035	BD	Rat IgG2ak
	FVS	APC-700	-	564997	BD	-
	CD19	APC-H7	1D3	560143	BD	Rat IgG2ak
Memory B cells	IgM	BV421	R6-60.2	562595	BD	Rat IgG2ak
	CD273	BV510	TY25	740194	BD	Rat IgG2ak
	IgD	BV605	11-26c.2a	563003	BD	Rat IgG1
	CD3	FITC	145-2C11	561827	BD	Hamster IgG1k
	CD80	PerCP-Cy5.5	16-10A1	560526	BD	Hamster IgG
	CD38	PE	90/CD38	553764	BD	Rat IgG2ak
	B220	PE-Cy7	RA3-6B2	552772	BD	Rat IgG2ak
	IgG1	APC	A85-1	560089	BD	Rat IgG1k
	FVS	APC-700	-	564997	BD	-
	CD19	APC-H7	1D3	560143	BD	Rat IgG2ak
DCs	CD11b	BV421	M1/70	562605	BD	Rat IgG2bk
	FVS	BV510	-	564406	BD	-
	B220	FITC	RA3-6B2	553088	BD	Rat IgG2ak
	CD11c	PE	HL3	553802	BD	Hamster IgG1k
	CD317	APC	eBio927	17-3172	Thermo Fisher Scientific	Rat IgG2bk
	CD8	APC-eF780	53-6.7	47-0081	Thermo Fisher Scientific	Rat IgG2ak
Neutrophils and M2 macrophages	CD11b	BV421	M1/70	562605	BD	Rat IgG2bk
	FVS	BV510	-	564406	BD	-
	Ly6G	FITC	1A8	551460	BD	Rat IgG2ak
	F4/80	PE	T45-2342	565410	BD	Rat IgG2ak
	Ly6C	PE-Cy7	AL-21	560593	BD	Rat IgM
	CD206	AF-647	C068C2	141712	BioLegend	Rat IgG2ak
NK cell maturation	CD27	BV510	LG.3A10	563605	BD	Hamster IgG1k
	CD62L	BV605	MEL-14	563252	BD	Rat IgG2ak
	CD11b	FITC	M1/70	557396	BD	Rat IgG2bk
	CD3	PerCP-Cy5.5	145-2C11	551163	BD	Hamster IgG
	KLRG1	PE	2F1	561621	BD	Hamster IgG2k
	NK1.1	APC	PK136	550627	BioLegend	Mouse IgG2ak
	FVS	APC-700	-	564997	BD	-
CD8+ T, NKT and NK cell cytotoxicity	Granzyme B	eF-450	NGZB	48-8898	Thermo Fisher Scientific	Rat IgG2ak
	CD8	BV605	53-6.7	563152	BD	Rat IgG2ak
	CD3	FITC	145-2C11	561827	BD	Hamster IgG1k
	CD4	PerCP-eF710	RM4-5	46-0042	Thermo Fisher Scientific	Rat IgG2ak
	Perforin	PE	S16009A	154306	BioLegend	Rat IgG2ak
	NK1.1	APC	PK136	550627	BioLegend	Mouse IgG2ak
	FVS	APC-700	-	564997	BD	-
CD8+ T, NKT and NK cell degranulation	CD107a	BV421	1D4B	564347	BD	Rat IgG2ak
	CD8	BV605	53-6.7	563152	BD	Rat IgG2ak
	CD3	FITC	145-2C11	561827	BD	Hamster IgG1k
	CD4	PerCP-eF710	RM4-5	46-0042	Thermo Fisher Scientific	Rat IgG2ak
	NK1.1	APC	PK136	550627	BioLegend	Mouse IgG2ak
	FVS	APC-700	-	564997	BD	-
